# Supplementary material for: Exploring a Nuclear-Selective Radioisotope Delivery System for Efficient Targeted Alpha Therapy
Source: Int J Mol Sci. 2023 May 31;24(11):9593. doi: 10.3390/ijms24119593 (PMC10253442; doi:10.3390/ijms24119593)
Supplement: Supplementary file 1 [file ijms-24-09593-s001.zip]

Archive with 1 entries (1 files):
- ijms-2391719-supplementary.pdf
